# Supplementary material for: Is Formal Social Participation Associated with Cognitive Function in Middle-Aged and Older Adults? A Systematic Review with Meta-Analysis of Longitudinal Studies
Source: Behav Sci (Basel). 2024 Mar 22;14(4):262. doi: 10.3390/bs14040262 (PMC11047523; doi:10.3390/bs14040262)
Supplement: Supplementary file 1 [file behavsci-14-00262-s001.zip]

Archive with 1 entries (1 files):
- behavsci-2855283-supplementary.pdf
